# Supplementary material for: New approaches to ranking countries for the allocation of development assistance for health: choices, indicators and implications
Source: Health Policy Plan. 2018 Feb 5;33(Suppl 1):i31–46. doi: 10.1093/heapol/czx027 (PMC5886059; doi:10.1093/heapol/czx027)
Supplement: Supplementary File 1 [file czx027_supplementary_file_1.xlsx]

## Sheet: Initial list
Supplementary File 1: Initial list of candidate indicators
Adolescent fertility rate
Antiretroviral therapy coverage (% of people with advanced HIV infection)
Antiretroviral therapy coverage (% of pregnant women living with HIV)
Atkinson inequality index
Births attended by skilled health staff (% of total)
Child population size
Conditional government health expenditure gap from $86
Control of corruption
Corruption (perceived) index
Country Governance Rating
Country Policy and Institutional Assessment (CPIA)
Disability-adjusted life years rate (DALYR), per 100,000 individuals
Disability-adjusted life years rate (DALYR), age standardized, per 100,000 individuals
Debt service (PPG and IMF only, % of exports of goods, services and primary income)
DTP3 coverage (country reported)
DTP3 coverage (WHO/UNICEF estimates)
Facilities per 10,000 population
Fraction of births occurring in facility
Fraction of GNI held by poorest 40%
Fraction of population with health insurance
Fragile states (Carleton University)
Fragile situations (World Bank)
Freedom status
GINI index
Multidimensional poverty indicator
GNI per capita (Atlas method)
Government effectiveness - estimate
Government health expenditure / total health expenditure (GHE/THE)
Government health expenditure gap from $86
Government health expenditure per capita
Health workforce per 10,000 population
Health-adjusted life expectancy (HALE)
Hospital beds (per 1,000 people)
Hospital discharges per 100 person/year
Human Development Index (HDI)
IDA Country Performance Rating
IDA Resource Allocation Index
Immunization, measles (% of children ages 12–23 months)
Incidence of tuberculosis (per 100,000 people)
Inequality in life expectancy
Land area (sq. km)
Life expectancy at birth
Lifetime income
Malaria disease burden
Malnutrition prevalence
Maternal mortality ratio (per 100,000 live births)
Maternity beds per 1000 pregnant women
Number of poor at $1.25 a day (PPP) (millions)
Number of poor at $2 a day (PPP) (millions)
Out-of-pocket health expenditure (% of total expenditure on health)
Outpatient visits per person/year
Political stability/no violence (estimate)
Political stability/no violence (standard error)
Population ages 0-4, female (% of female population)
Population ages 0-4, male (% of male population)
Population size
Poverty gap at $1.25 a day (PPP) (%)
Poverty headcount ratio at $1.25 a day (PPP) (% of population)
Prevalence of HIV, total (% of population ages 15–49)
Primary education, pupils (% female)
Public Expenditure and Accountability (PEFA) Program
Regulatory quality
Revenue, excluding grants (% of GDP)
Rule of law - estimate
Voice and cccountability
School enrollment, primary, female (% gross)
School enrollment, secondary, female (% gross)
Secondary education, pupils (% female)
Tax revenue (% of GDP)
Total debt service (% of GNI)
Total health expenditure per capita (current US$)
Tuberculosis case detection rate (%, all forms)
Tuberculosis prevalence rate (per 100,000 population)
Inequality-adjusted Human Development Index (IHDI)
Under-60 mortality rate
Under-70 mortality rate
Under-five mortality rate
Undernourishment
Urban population (% of total)
Use of insecticide-treated bed nets (% of under-5 population)
