# Supplementary material for: New approaches to ranking countries for the allocation of development assistance for health: choices, indicators and implications
Source: Health Policy Plan. 2018 Feb 5;33(Suppl 1):i31–46. doi: 10.1093/heapol/czx027 (PMC5886059; doi:10.1093/heapol/czx027)
Supplement: Supplementary File 2 [file czx027_supplementary_file_2.xlsx]

## Sheet: Individual countries
Supplementary File 2: Changes in rank when moving from GNIpc alone to other frameworks (all individual countries)
	Health-needs frameworks						Capacity frameworks				Impact frameworks				Disease-specific frameworks			Other two-criterion frameworks						Multi-criterion frameworks
Country	U5MR	U60MR	LE	HALE	DALYR	DALYR_AS	Debt	Tax	THEpc	GHEpc	cU5MR	rcU5MR	cSBA	rcSBA	MMR	HIVR	TBR	ILE	Gini	Income40	SBA	DTP3	OOPP	MCF_EQ	MCF_SU
Afghanistan	8	-7	-5	11	1	14	-21	12	0	7	-12	-19	12	17	-1	-16	3							2	2
Angola	81	34	52	34	44	33	-3	4	1	1	32	-8	3	0	35	7	36	38	3	-2	25	1	-7	29	37
Albania	-3	-12	-13	-5	-1	-4	-5	-3	5	8	2	7	-1	0	-2	-4	-9	-8	-18	-12	-1	-8	15	-1	-7
Armenia	-7	-9	-13	-11	-2	-11	55	0	3	2	-1	10	-7	-4	-7	-6	-6	-4	-15	-15	-2	-3	21	-5	-6
Azerbaijan	9	0	8	5	1	5	-1	6	2	13	20	16	21	2	0	-2	3	13	-6	-11	-3	5	34	4	7
Burundi	-13	-10	-7	-13	-13	-13	-12	-3	-1	-1	-13	-14	-1	-4	-4	-18	-29							-9	-7
Benin	13	-7	0	-11	-9	-12	-11	-1	5	1	-14	-24	-10	-9	-4	-10	-29	2	2	1	-16	10	-7	-4	0
Burkina Faso	6	-5	1	-7	-1	-6	-17	-9	1	-3	13	7	11	7	-11	-14	-38	5	-9	-12	-12	-8	-22	2	3
Bangladesh	-18	-23	-21	-17	-17	-17	-14	8	5	3	1	17	11	24	-10	-11	15	-14	-23	-20	17	-10	17	-9	-14
Bulgaria	-3	1	-2	0	13	-1	13	0	-1	-2	-1	9	-1	-1	-2	-2	-2	-3	-5	0	-1	0	8	-2	-5
Bosnia and Herzegovina	-9	-8	-9	-12	0	-9	6	0	-6	-10	-10	-1	-2	0	-4	-4	-4	-11	-8	-8	-3	4	-2	-4	-8
Belarus	-8	4	0	8	20	2	4	3	-2	-4	-4	26	-2	-1	-6	0	2	-5	-13	-11	-1	-2	-1	-3	-5
Belize	-4	2	-7	5	-3	5	19	-3	0	-1	-3	-5	6	2	-4	1	-7							-3	-5
Bolivia	1.5	-1.5	0.5	-8.5	-4.5	-7.5	-12.5	-6.5	-3.5	-9.5	3.5	15.5	30.5	2.5	2.5	-5.5	-4.5	1.5	19.5	22.5	-3.5	-3.5	-16.5	0.5	0.5
Brazil	0	0	0	0	0	0	0	0	0	1	0	4	0	0	0	0	0	1	10	6	0	0	1	0	0
Bhutan	-3	1	-3	-4	-4	-4	5	1	2	0	7	23	-12	-2	-2	-7	-2	-2	2	1	14	-8	-10	0	1
Botswana	19	100	68	28	22	25	-5	-1	7	7	30	17	1	1	10	105	30	14	52	31	3	-1	-7	19	27
Central African Republic	2	-2	0	1	0	1	-21	-4	1	1	-23	-40	-2	-6	1	-6	-8	-1	1	1	-27	1	-12	-3	-2
China	-5	-11	-7	-13	-10	-10	-11	9	2	1	2	28	3	-1	-2	-3	0	-3	-4	7	0	-7	-1	-5	-4
Cote d'Ivoire	23.5	31.5	31.5	18.5	16.5	19.5	17.5	-6.5	-2.5	-0.5	9.5	-5.5	-27.5	-8.5	25.5	16.5	0.5	15.5	7.5	14.5	8.5	9.5	11.5	21.5	24.5
Cameroon	17	22	18	17	18	17	-19	1	-1	-1	10	-3	-16	-8	18	21	10	11	1	8	4	-2	16	14	18
Congo, Dem. Rep.	-1.5	-3.5	2.5	-1.5	-1.5	-4.5	-10.5	-3.5	0.5	0.5	-14.5	-24.5	-16.5	-13.5	-2.5	-20.5	-0.5	1	-6	-10	-24	-6	-28	1.5	2.5
Congo, Rep.	3.5	16.5	17.5	17.5	17.5	19.5	-8.5	10.5	0.5	-4.5	35.5	35.5	3.5	-1.5	19.5	6.5	37.5	15.5	6.5	5.5	-4.5	7.5	-13.5	6.5	9.5
Colombia	1	0	1	1	0	-1	-2	7	3	-1	1	3	13	0	1	0	0	4	27	23	1	6	-2	0	2
Comoros	-0.5	-3.5	-2.5	-6.5	-12.5	-5.5					-18.5	-20.5	-1.5	-2.5	-7.5	-14.5	-34.5							-5.5	-4.5
Cabo Verde	-2	-15	-14	-10	-10	-9	-12	0	1	-3					-5	2	6
Costa Rica	-1	-1	-5	-5	-2	-3	0	1	-4	-5	-4	-5	-2	-1	-1	0	-3	-2	13	10	1	0	0	-1	-1
Cuba	-11	-10	-16	-12	-6	-10					-10	-8	-2	-1	-2	-2	-10
Djibouti	7	4	5	5	6	5					-5	-8	22	3	-2	2	39							-1	2
Dominica							0	-1	3	-1	-11	-22	-1	-1
Dominican Republic	6	3	-2	-1	-5	0	0	5	2	4	-7.5	-12.5	-1.5	1.5	2	0	-3	6	10	12	-1	10	8	-2	1
Algeria	1	-1	2	-6	-9	-7	-9	-15	1	-1	2	0	-4	0	4	-4	2							4	4
Ecuador	0	-5	-11	-6	-4	-3	-5	-5	-3	-1	-8	-2	-15	-3	-1	-3	-2	-1	11	14	6	7	13	-4	-4
Egypt, Arab Rep.	-6	-6	-4	-3	-8	-5	-16	1	-2	0	-2	3	12	0	-10	-3	-17							-4	-4
Eritrea	-23.5	-4.5	-14.5	-7.5	-13.5	-6.5					-22.5	-9.5	-22.5	-9.5	-3.5	-19.5	-26.5							-6.5	-15.5
Ethiopia	-20	-21	-21	-14	-18	-15	-9	-2	1	0	-1	2	-10	7	-13	-18	-20	-12	-24	-19	6	0	-19	-4	-8
Fiji	2	9	7	14	14	17	-9	-7	8	6	-9	-25	-1	2	-1	-4	1	-2	7	8	0	-7	-11	2	1
Micronesia, Fed. Sts.	6	-2	4	7	-4	7					2	-9	53	5	0	-6	10
Gabon	15	9	20	33	29	32					9	2	1	1	7	6	43							4	11
Georgia	-8	-10	-10	-8	11	-7	44	-6	-9	2	4	37	-8	-2	-6	-5	0	-6	6	8	-3	-5	29	-4	-6
Ghana	12	7	10	6	7	5	-7	-2	2	1	0	-2	31	9	9	4	-18							5	6
Guinea	0	-9	-5	-9	-5	-9	-9	-17	1	2	-9	-17	-53	-25	-1	-13	-14	-2	-24	-24	0	3	-1	0	-1
Gambia, The	-16	-10	-10	-19	-16	-18	1	-9	1	0	-17	-18	-33	-16	2	-8	-35							-4	-5
Guinea-Bissau	2	-6	3	9	11	9					1	-9	-22	-11	-4	-1	3							8	8
Grenada	-2	6	4	8	1	6	3	1	3	5	-2	-4	-1	-1	-3	-1	-3							-1	-1
Guatemala	3	2	-5	-3	-4	-3	2	2	-4	0	4	-4	5	3	0	-1	-5	0	32	24	15	8	17	5	6
Guyana	12	11	16	20	14	19					-7	-25	10	1	14	4	0							3	6
Honduras	-9	-9	-16	-8	-11	-8	19	-1	-5	-3	-7	5	21	2	-4	-6	-16	-4	33	29	-3	6	9	-4	-4
Haiti	-5	-11	-10	-9	-9	-10					-19	-19	-7	4	-7	-3	-3							1	-4
Indonesia	1	-6	-2	-3	-5	-3	-3	9	5	5	3	2	11	0	3	-5	10	0	-10	-4	3	8	5	2	1
India	-2	-6	-7	-1	-2	-4	-8	1	1	1	2	9	15	4	-5	-10	-2	-3	-19	-8	4	8	17	-4	-5
Iran, Islamic Rep.	-1	-3	-3	-8	-9	-7	-11	6	1	5	0	14	1	-1	-3	-2	-6	1	0	1	3	-3	22	0	-1
Iraq	7	3	12	13	-1	4					1	-4	15	5	1	-2	1
Jamaica	-2	2	-2	-5	-6	-3	15	-4	1	3	-11	-12	-3	0	0	0	-9	3	12	-6	-3	0	-8	1	0
Jordan	-2	-6	-3	-5	-14	-4	-4	5	-2	-1	-1	-1	-3	0	-1	-5	-9	-4	-6	-6	-3	-6	-9	1	-3
Kazakhstan	0	7	7	9	7	7	13	0	2	3	5	11	0	0	0	0	7	4	-1	-1	1	0	9	2	3
Kenya	-8	2	2	-3	-2	-3	-16	-4	3	0	10	17	-13	-7	13	21	6							4	4
Kyrgyz Republic	-20	-9	-19	-19	-19	-17	19	-11	-4	-6	-17	17	-21	-8	-18	-11	-9	-14	-19	-35	-17	-12	-14	-18	-19
Cambodia	-23	-18	-27	-12	-15	-13	-14	-1	-5	0	7	26	21	15	-15	-9	25	-12	-29	-26	-10	-9	12	-17	-21
Kiribati	9	-5	0	13	13	15					-10	-24	55	6	-2	-4	55
Kosovo
Lao PDR	9	-10	-9	-4	-4	-4	2	-4	4	2	3	4	25	30	-3	-10	27	-8	-6	-1	20	4	-2	-3	-7
Lebanon	-2	-5	-6	-4	-3	-3	3	0	-1	0					-2	-1	-3
Liberia	-17.5	-18.5	-18.5	-14.5	-20.5	-17.5	-21.5	0.5	-5.5	-2.5	-0.5	-0.5	-24.5	-12.5	-1.5	-18.5	-5.5							-12.5	-14.5
Libya	0.5	-1.5	0.5	1.5	-0.5	0.5									-1.5	-0.5	-1.5
St. Lucia	-1	2	-3	0	-3	-1	-4	-2	-4	-4	-5	-8	0	0	-1	-2	-6							-2	-3
Sri Lanka	-9	-8	-12	-22	-12	-18	-9	6	6	6	-9	-1	-5	-3	-7	-5	-6	-12	-13	-3	-5	-10	4	-6	-10
Lesotho	24	43	39	43	39	43	-13	-42	-3	-4	3	-10	2	-1	21	42	37	9	27	28	5	-7	-23	18	22
Morocco	-1	-9	-2	-11	-12	-11	-1	-7	-4	0	0	-3	8	-1	2	-3	-8	-1	6	3	5	-8	26	0	0
Moldova	-14	0	-3	-13	0	-10	31	-6	-11	-7	-12	-7	-15	-4	-9	-5	1	-11	-23	-24	-9	2	3	-7	-8
Madagascar	-27	-25	-30	-20	-22	-20	-16	-3	2	-1	-15	-4	-49	-22	-18	-26	-6	-24	-13	-13	0	-5	-34	-16	-25
Maldives	-8	-14	-13	-15	-15	-13	-5	-2	-13	-11	9	41	19	2	2	-3	-5	-6	-4	-1	-2	-7	5	-8	-9
Mexico	0	-1	-2	-1	-1	-1	-3	-2	-1	0	0	1	-2	0	0	-2	-3	1	10	4	1	2	7	-1	-1
Marshall Islands											-7	-25	16	2
Macedonia, FYR	-10	-7	-5	-8	-3	-9	15	5	2	1	1	35	-6	0	-3	-5	-6	-8	9	16	1	-6	1	-3	-5
Mali	12	-8	5	4	14	6	-13	-6	-2	0	10	-7	-12	-6	4	-13	-36	7	-25	-42	-1	3	9	7	9
Montenegro	-7	-3	-4	-2	2	-5					-1	29	-1	-1	-4	-2	-4	-5	-9	-7	-3	2	11	-4	-7
Mongolia	7	13	15	21	17	21	48	4	4	1	22	33	-4	0	-1	-4	15	5	-7	-9	0	-6	6	4	8
Mozambique	-4	11	9	9	4	8	-16	-19	1	-1	4	1	-25	-12	-6	8	7	0	1	-1	0	-4	-48	8	7
Mauritania	16	-7	5	0	4	-2					-10	-21	-4	-4	22	-6	-5	10	1	2	3	9	5	3	5
Mauritius	-1	-1	-1	-2	-1	-1	87	-3	1	3	-5	-6	1	0	-1	-1	-3	-1	-3	-4	-2	-3	7	-1	-1
Malawi	-21	-4	-8	-5	-8	-6					-5	-2	-7	-10	-8	-2	-35	-5	-5	-4	-30	-18	-47	-10	-9
Malaysia	-2.5	0.5	2.5	-0.5	-2.5	-1.5	-2	-1	3	4	-3	-3	-2	0	-0.5	0.5	5.5	-4	5	5	0	-1	4	0	-2
Namibia	19	21	21	36	30	34					22	7	5	0	15	82	69	12	52	39	7	4	-14
Niger	-1	-19	-12	-15	-1	-14	-19	-7	0	1	5	-2	-18	-2	-5	-24	-27	-6	-35	-39	2	0	-6	-1	-4
Nigeria	42	32	39	28	42	27	-19	13	3	6	33	-3	-11	-2	44	10	22	23	13	19	28	30	32	25	33
Nicaragua	-10	-10	-18	-14	-18	-14	29	0	-2	1	-8	8	26	5	-1	-6	-18	-8	17	26	-8	-8	-2	-8	-8
Nepal	-26	-24	-25	-29	-28	-28	-10	-3	6	3	-14	8	11	17	-15	-14	-10	-18	-23	-27	8	-10	-1	-13	-19
Pakistan	14.5	-11.5	-8.5	-2.5	-1.5	-1.5	9.5	4.5	5.5	3.5	-11.5	-24.5	23.5	18.5	-7.5	-10.5	18.5	-0.5	-32.5	-32.5	12.5	14.5	13.5	-0.5	-0.5
Panama	1	-1	-2	-2	-2	-2	-2	6	-1	-1	-1	2	0	-1	2	0	-1	1	14	9	0	4	-1	-1	0
Peru	-4	-6	-7	-8	-10	-6	-4	4	2	1	-1	13	19	3	1	-2	4	1	8	12	4	4	5	-2	-2
Philippines	1	6	7	0	-4	1	-11	1	3	7	-1	-12	8	2	4	-6	41	-1	14	13	9	-2	24	3	4
Palau											0	1	-1	0
Papua New Guinea	9	15	9	18	14	23	34	37	1	-1	-5	-19	47	19	4	-4	34							1	0
Paraguay	0	-4	-4	-8	-11	-8	7	4	-8	0	-3	-5	32	4	4	-5	-8	6	25	25	-9	5	19	-2	3
West Bank and Gaza	-7	-13	-13	-11	-18	-11					-9	-16	-10	-3	-9	-3	-18
Romania	-2	-2	-2	-3	0	-2	23	-1	1	-4	-1	12	-2	0	-2	-1	-1	0	-7	-6	0	-2	-2	-1	-1
Rwanda	-20.5	-16.5	-17.5	-9.5	-11.5	-13.5	-17.5	1.5	-4.5	-6.5	16.5	17.5	17.5	12.5	-15.5	2.5	-34.5	-7.5	8.5	4.5	-22.5	-20.5	-32.5	-18.5	-17.5
Sudan	14	3	3	-4	-5	-7	-16	8	-1	2	-4	-11	-31	-9	7	-9	-4							17	18
Senegal	-8	-7	-8	-6	-4	-6	5	-10	3	0	20	26	-1	-2	-3	-8	-3	-3	0	2	1	-6	-10	-5	-4
Solomon Islands	-6	-6	-1	3	-4	8									-5	-7	-8
Sierra Leone	15.5	14.5	17.5	5.5	10.5	5.5	-16.5	4.5	-7.5	4.5	15.5	0.5	-3.5	-2.5	17.5	-9.5	6.5	12.5	-15.5	-21.5	-1.5	-8.5	12.5	17.5	17.5
El Salvador	-2	7	-4	-3	-4	-5	-2	3	1	-3	-2	1	0	-2	-4	-3	-9	0	8	13	-2	1	-4	-1	-1
Serbia	-7	-5	-7	-11	-3	-10	72	2	-3	-4	-8	6	-1	-1	-1	-2	-7	-5	-13	-6	-1	-2	8	-4	-6
South Sudan	14	13	13	17	16	15					14	1	13	26	23	7	6
Sao Tome and Principe	-3	-6	-5	-8	-9	-7	-9	5	-1	-1	-1	8	-4	-3	-6	-3	-17	-1	-16	-20	-5	-9	19	-5	-7
Suriname	0	0	0	2	-1	0					-1	-3	-2	0	0	-1	-2
Swaziland	15	57	48	52	48	56					41	28	19	3	20	59	58	14	31	28	-4	-7	-26	11	18
Syrian Arab Republic	-8	-14	-15	-2	-10	-5	-28	2	8	7	-8	-10	6	1	-5	-5	-14							-5	-6
Chad	27	20	23	18	25	18					1	-23	-7	13	26	5	-5	14	3	8	16	17	16	26	25
Togo	-8	-5	-4	-15	-12	-14	-8	-7	-1	-4	-22	-25	-39	-19	-16	-6	-37	-4	1	4	-3	-7	-13	0	-1
Thailand	-6	2	-4	-11	-3	-3	-4	5	5	0	-5	7	-3	0	-3	-1	6	-5	-1	6	-3	-5	-13	-3	-5
Tajikistan	-12	-17	-15	-24	-21	-24	16	6	-3	-1	-9	3	-9	-5	-23	-11	-17	-6	-33	-29	-14	-13	15	-12	-14
Turkmenistan	21	13	18	15	7	13					11	0	-1	-1	-1	-2	2							7	13
Timor-Leste	20	3	14	-2	-3	-2					24	9	11	9	17	-5	72	13	-14	-25	35	13	-21
Tonga	-4	-5	-4	0	-3	0					-13	-29	-3	0	5	-5	-11							-2	-3
Tunisia	-8	-11	-9	-12	-14	-11	4	0	-3	-3	1	12	3	-1	-4	-5	-9	-8	-10	-8	-1	-6	2	-4	-5
Turkey	1	-1	2	1	1	0	2	0	2	1	5	12	10	1	0	0	-1	0	0	2	-1	0	-2	-1	-1
Tuvalu											-2.5	-3.5	-4.5	-0.5
Tanzania	-11	5	-2	1	2	0	-19	7	1	1	10	17	-9	-2	2	16	-13	-6	-9	-11	7	-6	-21	2	1
Uganda	-15.5	-0.5	-6.5	-0.5	-6.5	-1.5	-22	4	-4	-4	6.5	11.5	2.5	0.5	-14.5	6.5	-25.5	-6	0	-9	-7	-4	-14	-4.5	-5.5
Ukraine	-11	-14	-2	-3	17	-3	55	-2	-5	-3	-6	4	-9	-3	-9	-1	-2	-8	-27	-27	-2	20	5	-4	-6
Uzbekistan	-1	-6	-3	-8	-6	-5					-5	-1	-4	-1	-8	-7	-12	1	-10	33	-13	-9	10	-4	-4
St. Vincent and the Grenadines	-3	-1	0	-2	-4	-3	-2	-4	2	-3	-8	-14	-4	-1	0	-2	-8							-3	-3
Vietnam	-11	-14	-24	-25	-18	-22					-11	-8	2	-2	-11	-6	1	-10	-7	1	-8	28	14	-11	-12
Vanuatu	-2	-9	-6	9	5	9	-18	-4	2	-6	-17	-39	-8	-4	-2	-3	-10							-3	-3
Samoa	-3	-7	-6	-6	-11	-6	-9	16	1	-7	-10	-22	-40	-8	-3	-5	-10							6	5
Yemen, Rep.	-12	-2	-5	-8	-11	-11	-17	27	-1	1	5	17	25	21	3	-11	-29							0	1
South Africa	15	50	49	44	42	38	-2	-2	-2	1	33	19	0	0	9	95	78	21	61	45	3	30	-7	14	21
Zambia	11	13	20	30	26	31	-14	-6	3	1	31	24	-3	-2	1	40	23	15	30	26	16	14	-13	16	21
Zimbabwe	-2.5	14.5	0.5	19.5	9.5	17.5					-9.5	-9.5	-32.5	-11.5	-6.5	21.5	9.5							-7.5	-8.5
The frameworks are described in Table 3. Empty cells for countries excluded due to missing indicator data.
