# Supplementary material for: New approaches to ranking countries for the allocation of development assistance for health: choices, indicators and implications
Source: Health Policy Plan. 2018 Feb 5;33(Suppl 1):i31–46. doi: 10.1093/heapol/czx027 (PMC5886059; doi:10.1093/heapol/czx027)
Supplement: Supplementary File 3 [file czx027_supplementary_file_3.xlsx]

## Sheet: Country categories
Supplementary File 3: Average changes in rank for countries when moving from GNIpc alone to other frameworks
	Health-needs frameworks						Capacity frameworks				Impact frameworks				Disease-specific frameworks			Other two-criterion frameworks						Multi-criterion frameworks
Country category	U5MR	U60MR	LE	HALE	DALYR	DALYR_AS	Debt	Tax	THEpc	GHEpc	cU5MR	rcU5MR	cSBA	rcSBA	MMR	HIVR	TBR	ILE	Gini	Income40	SBA	DTP3	OOPP	MCF_EQ	MCF_SU
Low-income countries (LICs)	-5.41379	-5.51724	-5.2069	-4.24138	-4.48276	-4.58621	-14.381	-3.09524	-0.47619	-0.0952381	-4.34483	-6.75862	-10.931	-2.65517	-3.58621	-7.48276	-14.2069	-3.26316	-10.5789	-12.6316	-6.05263	-3.78947	-13.4737	-2.17857	-3.46429
Lower-middle-income countries (LMICs)	1.38776	0.0816327	0.306122	0.244898	0.612245	0.653061	1.60526	1.15789	0.0263158	-0.263158	1.3617	0.744681	4.76596	1.44681	1.28571	0.102041	5.18367	0.363636	-0.393939	1.90909	2.93939	1.81818	4.78788	0.883721	1.32558
Upper-middle-income countries (UMICs)	1.85417	3.25	2.83333	2.3125	2.08333	2.10417	6.025	0.525	0.225	0.3	1.24	3.22	1.86	0.18	0.854167	4.41667	3.29167	1.42857	6.11429	5.05714	0.514286	0.342857	2.8	0.547619	0.952381
20% of countries with lowest life expectancy	9.59615	14.4423	15.5192	11.1731	12.75	10.9808	-10.9048	-5	-0.190476	0.0952381	8.63461	-2.55769	-9.28846	-3.82692	7.86538	11.2885	2.48077	8.70455	5.38636	2.43182	-0.159091	1.97727	-8.65909	8.5	10.74
20% of countries with lowest GNI/DALY ratio	-3.01923	-2.32692	-1.82692	-0.903846	-1.01923	-1.28846	-14.55	-5.15	-0.7	-0.45	-3.01923	-7.71154	-13.0192	-4.28846	-1.48077	-5.17308	-13.5577	-1.27778	-6.77778	-8.83333	-6	-3.33333	-16.1111	-0.34	-1.06
The frameworks are described in Table 3. Countries in each category are listed in Appendix 2.
